# Supplementary material for: Harnessing Xylanase Potential in Thermothelomyces fergusii: Insights from Computational and Functional Analysis
Source: J Fungi (Basel). 2025 Mar 25;11(4):250. doi: 10.3390/jof11040250 (PMC12028744; doi:10.3390/jof11040250)
Supplement: Supplementary file 1 [file jof-11-00250-s001.zip]

Archive with 6 entries (6 files):
- jof-3521256-supplementary/1. Supplementary Table S1.xlsx
- jof-3521256-supplementary/2.Supplementary Table S2.pdf
- jof-3521256-supplementary/3. Supplementary Table S3.xlsx
- jof-3521256-supplementary/4. Supplementary Table S4.pdf
- jof-3521256-supplementary/5. Supplementary Table S5.xlsx
- jof-3521256-supplementary/Supplementary Figure S1-S4.pdf
