# Supplementary material for: Harnessing Xylanase Potential in Thermothelomyces fergusii: Insights from Computational and Functional Analysis
Source: J Fungi (Basel). 2025 Mar 25;11(4):250. doi: 10.3390/jof11040250 (PMC12028744; doi:10.3390/jof11040250)
Supplement: Supplementary file 1 [file jof-11-00250-s001.zip › jof-3521256-supplementary/3. Supplementary Table S3.xlsx]

## Sheet: Sheet1
Supplementary Table S3. AlphaFold predicted protein models and their proprties for TfGH10, TfGH11 and TfGH43 proteins.
Protein Rename	Original Tf Protein ID	Alphafold Protein ID	Source	Length	Score(Bits)	E-Value
GH10-1	3198	AFDB:A0A175VX36	Beta-xylanase UA=A0A175VX36 UI=A0A175VX36_9PEZI OS=Madurella mycetomatis OX=100816 GN=MMYC01_207193	363	454.4	4.5e-124
GH10-2	6450	AFDB:V5JB86	Beta-xylanase UA=V5JB86 UI=V5JB86_HUMIN OS=Humicola insolens OX=34413	367	467.6	5.1e-128
GH10-3	7390	AFDB:G2QG07	Beta-xylanase UA=G2QG07 UI=G2QG07_MYCTT OS=Myceliophthora thermophila (strain ATCC 42464 / BCRC 31852 / DSM 1799) OX=573729 GN=MYCTH_52904	326	126.4	1e-25
GH10-4	7581	AFDB:G2QGN6	Beta-xylanase UA=G2QGN6 UI=G2QGN6_MYCTT OS=Myceliophthora thermophila (strain ATCC 42464 / BCRC 31852 / DSM 1799) OX=573729 GN=MYCTH_116553	375	518.2	3.2e-143
GH10-5	8290	AFDB:G3FAQ8	Beta-xylanase UA=G3FAQ8 UI=G3FAQ8_9EURO OS=Chrysosporium lucknowense OX=85845 GN=xyl1	384	496.9	8.5e-137
GH11-1	3142	AFDB:G2QDB9	Endo-1,4-beta-xylanase UA=G2QDB9 UI=G2QDB9_MYCTT OS=Myceliophthora thermophila (strain ATCC 42464 / BCRC 31852 / DSM 1799) OX=573729 GN=MYCTH_49824	230	354.6	2.1e-94
GH11-2	5897	AFDB:Q2HI25	Endo-1,4-beta-xylanase UA=Q2HI25 UI=Q2HI25_CHAGB OS=Chaetomium globosum (strain ATCC 6205 / CBS 148.51 / DSM 1962 / NBRC 6347 / NRRL 1970) OX=306901 GN=CHGG_00129	221	313.1	5.7e-82
GH11-3	2026	AFDB:G2Q4S6	Endo-1,4-beta-xylanase UA=G2Q4S6 UI=G2Q4S6_MYCTT OS=Myceliophthora thermophila (strain ATCC 42464 / BCRC 31852 / DSM 1799) OX=573729 GN=MYCTH_89603	228	324.7	2e-85
GH11-4	4601	AFDB:A0A0B5JC15	Endo-1,4-beta-xylanase UA=A0A0B5JC15 UI=A0A0B5JC15_HUMIN OS=Humicola insolens OX=34413	291	247.1	7.4e-62
GH11-5	6409	AFDB:G2QIK8	Endo-1,4-beta-xylanase UA=G2QIK8 UI=G2QIK8_MYCTT OS=Myceliophthora thermophila (strain ATCC 42464 / BCRC 31852 / DSM 1799) OX=573729 GN=MYCTH_56237	223	326.5	5.7e-86
GH43-1	1275	AFDB:G2Q7W6	Glycoside hydrolase family 43 protein UA=G2Q7W6 UI=G2Q7W6_MYCTT OS=Myceliophthora thermophila (strain ATCC 42464 / BCRC 31852 / DSM 1799) OX=573729 GN=MYCTH_2300677	432	137.7	1e-28
GH43-2	1647	AFDB:G0RY67	Hydrolase-like protein UA=G0RY67 UI=G0RY67_CHATD OS=Chaetomium thermophilum (strain DSM 1495 / CBS 144.50 / IMI 039719) OX=759272 GN=CTHT_0005610	543	525.7	3.7e-145
GH43-3	1989	AFDB:G2Q562	Glycoside hydrolase family 43 protein UA=G2Q562 UI=G2Q562_MYCTT OS=Myceliophthora thermophila (strain ATCC 42464 / BCRC 31852 / DSM 1799) OX=573729 GN=MYCTH_2299180	490	583.1	1.2e-162
GH43-4	3073	AFDB:G2QDZ0	Glycoside hydrolase family 43 protein UA=G2QDZ0 UI=G2QDZ0_MYCTT OS=Myceliophthora thermophila (strain ATCC 42464 / BCRC 31852 / DSM 1799) OX=573729 GN=MYCTH_80104	537	872.1	0
GH43-5	3126	AFDB:G2QDD9	Glycoside hydrolase family 43 protein UA=G2QDD9 UI=G2QDD9_MYCTT OS=Myceliophthora thermophila (strain ATCC 42464 / BCRC 31852 / DSM 1799) OX=573729 GN=MYCTH_50820	451	653.9	6.2e-184
GH43-6	4738	AFDB:G2QCC8	Glycoside hydrolase family 43 protein UA=G2QCC8 UI=G2QCC8_MYCTT OS=Myceliophthora thermophila (strain ATCC 42464 / BCRC 31852 / DSM 1799) OX=573729 GN=MYCTH_2303298	558	750.5	7.8e-213
GH43-7	5010	AFDB:G2R299	Glycoside hydrolase family 43 protein UA=G2R299 UI=G2R299_THETT OS=Thermothielavioides terrestris (strain ATCC 38088 / NRRL 8126) OX=578455 GN=THITE_2111382	327	466	1.2e-127
GH43-8	6310	AFDB:G2QFK1	Glycoside hydrolase family 43 protein UA=G2QFK1 UI=G2QFK1_MYCTT OS=Myceliophthora thermophila (strain ATCC 42464 / BCRC 31852 / DSM 1799) OX=573729 GN=MYCTH_2305738	320	504.3	3.5e-139
GH43-9	6311	AFDB:G2QFK0	Arabinan endo-1,5-alpha-L-arabinosidase UA=G2QFK0 UI=G2QFK0_MYCTT OS=Myceliophthora thermophila (strain ATCC 42464 / BCRC 31852 / DSM 1799) OX=573729 GN=MYCTH_103032	321	473.5	6.4e-130
GH43-10	6730	AFDB:G2QAJ6	Glycoside hydrolase family 43 protein UA=G2QAJ6 UI=G2QAJ6_MYCTT OS=Myceliophthora thermophila (strain ATCC 42464 / BCRC 31852 / DSM 1799) OX=573729 GN=MYCTH_2301869	631	603.1	2.2e-168
GH43-11	7609	AFDB:Q2H847	Non-reducing end alpha-L-arabinofuranosidase UA=Q2H847 UI=Q2H847_CHAGB OS=Chaetomium globosum (strain ATCC 6205 / CBS 148.51 / DSM 1962 / NBRC 6347 / NRRL 1970) OX=306901 GN=CHGG_03607	473	559.7	1.6e-155
GH43-12	7865	AFDB:G2QHQ9	Glycoside hydrolase family 43 protein UA=G2QHQ9 UI=G2QHQ9_MYCTT OS=Myceliophthora thermophila (strain ATCC 42464 / BCRC 31852 / DSM 1799) OX=573729 GN=MYCTH_2306666	354	518.5	2.2e-143
