# Supplementary material for: Harnessing Xylanase Potential in Thermothelomyces fergusii: Insights from Computational and Functional Analysis
Source: J Fungi (Basel). 2025 Mar 25;11(4):250. doi: 10.3390/jof11040250 (PMC12028744; doi:10.3390/jof11040250)
Supplement: Supplementary file 1 [file jof-11-00250-s001.zip › jof-3521256-supplementary/5. Supplementary Table S5.xlsx]

## Sheet: Sheet1
Supplementary Table S5. The gene ontology enrichment analysis of TfGH10, TfGH11, and TfGH43 genes.
Class	GO_Name	GO_ID	GO_Level	P_value	Enrichment Score	HitsGenes Counts In Selected Set	Hits Genes Counts In Background	All Genes Counts In Selected Set	All Genes Counts In Background	Genes Of Selected Set In GO term	Corrected p-value(BH method)
Molecular function	transferase activity, transferring phosphorus-containing groups	GO:0016772	4	0	5.94039	22	671	22	3986	6450,5010,6311,4155,6310,6730,1275,3198,7390,8290,3142,7581,3073,4738,7609,2026,3126,5897,4601,6409,1989,1647,	0
Molecular function	phosphotransferase activity, alcohol group as acceptor	GO:0016773	5	0	10.2997	22	387	22	3986	6450,5010,6311,4155,6310,6730,1275,3198,7390,8290,3142,7581,3073,4738,7609,2026,3126,5897,4601,6409,1989,1647,	0
Molecular function	endo-1,4-beta-xylanase activity	GO:0031176	7	0	181.182	10	10	22	3986	6450,3198,7390,8290,3142,7581,2026,5897,4601,6409,	0
Molecular function	hydrolase activity, hydrolyzing O-glycosyl compounds	GO:0004553	5	0	10.8315	22	368	22	3986	6450,5010,6311,4155,6310,6730,1275,3198,7390,8290,3142,7581,3073,4738,7609,2026,3126,5897,4601,6409,1989,1647,	0
Molecular function	hydrolase activity, acting on glycosyl bonds	GO:0016798	4	0	10.3802	22	384	22	3986	6450,5010,6311,4155,6310,6730,1275,3198,7390,8290,3142,7581,3073,4738,7609,2026,3126,5897,4601,6409,1989,1647,	0
Molecular function	nuclease activity	GO:0004518	5	0	18.7429	15	145	22	3986	6450,4155,6730,3198,7390,8290,3142,7581,3073,4738,2026,5897,4601,6409,1647,	0
Molecular function	ATP-dependent diacylglycerol kinase activity	GO:0004143	7	0	29.3088	22	136	22	3986	6450,5010,6311,4155,6310,6730,1275,3198,7390,8290,3142,7581,3073,4738,7609,2026,3126,5897,4601,6409,1989,1647,	0
Molecular function	xylanase activity	GO:0097599	6	0	181.182	15	15	22	3986	6450,4155,6730,3198,7390,8290,3142,7581,3073,4738,2026,5897,4601,6409,1647,	0
Molecular function	lipid kinase activity	GO:0001727	6	0	26.5733	22	150	22	3986	6450,5010,6311,4155,6310,6730,1275,3198,7390,8290,3142,7581,3073,4738,7609,2026,3126,5897,4601,6409,1989,1647,	0
Molecular function	single-stranded DNA endodeoxyribonuclease activity	GO:0000014	8	1.11022e-16	52.264	15	52	22	3986	6450,4155,6730,3198,7390,8290,3142,7581,3073,4738,2026,5897,4601,6409,1647,	3.21965e-16
Molecular function	endonuclease activity	GO:0004519	6	1.11022e-16	22.6477	15	120	22	3986	6450,4155,6730,3198,7390,8290,3142,7581,3073,4738,2026,5897,4601,6409,1647,	3.21965e-16
Molecular function	kinase activity	GO:0016301	5	1.11022e-16	9.42317	22	423	22	3986	6450,5010,6311,4155,6310,6730,1275,3198,7390,8290,3142,7581,3073,4738,7609,2026,3126,5897,4601,6409,1989,1647,	3.21965e-16
Molecular function	DNA endonuclease activity	GO:0004520	7	2.22045e-16	34.8427	15	78	22	3986	6450,4155,6730,3198,7390,8290,3142,7581,3073,4738,2026,5897,4601,6409,1647,	4.9533e-16
Molecular function	DNA nuclease activity	GO:0004536	6	2.22045e-16	34.8427	15	78	22	3986	6450,4155,6730,3198,7390,8290,3142,7581,3073,4738,2026,5897,4601,6409,1647,	4.9533e-16
Molecular function	catalytic activity, acting on DNA	GO:0140097	4	1.25566e-13	10.4528	15	260	22	3986	6450,4155,6730,3198,7390,8290,3142,7581,3073,4738,2026,5897,4601,6409,1647,	2.42761e-13
Molecular function	xylan 1,4-beta-xylosidase activity	GO:0009044	7	3.1487e-12	181.182	5	5	22	3986	4155,6730,3073,4738,1647,	5.70703e-12
Molecular function	hydrolase activity	GO:0016787	3	1.66067e-11	3.07325	22	1297	22	3986	6450,5010,6311,4155,6310,6730,1275,3198,7390,8290,3142,7581,3073,4738,7609,2026,3126,5897,4601,6409,1989,1647,	2.83291e-11
Molecular function	hydrolase activity, acting on ester bonds	GO:0016788	4	3.44153e-09	5.19642	15	523	22	3986	6450,4155,6730,3198,7390,8290,3142,7581,3073,4738,2026,5897,4601,6409,1647,	5.54468e-09
Molecular function	transferase activity	GO:0016740	3	2.19453e-08	2.22185	22	1794	22	3986	6450,5010,6311,4155,6310,6730,1275,3198,7390,8290,3142,7581,3073,4738,7609,2026,3126,5897,4601,6409,1989,1647,	3.34955e-08
Molecular function	catalytic activity, acting on a nucleic acid	GO:0140640	3	1.34329e-07	4.00254	15	679	22	3986	6450,4155,6730,3198,7390,8290,3142,7581,3073,4738,2026,5897,4601,6409,1647,	1.94777e-07
Molecular function	catalytic activity	GO:0003824	2	0.0161304	1.20569	22	3306	22	3986	6450,5010,6311,4155,6310,6730,1275,3198,7390,8290,3142,7581,3073,4738,7609,2026,3126,5897,4601,6409,1989,1647,	0.0194909
Biological process	chordate embryonic development	GO:0043009	7	0	63.1643	10	26	22	3613	6450,3198,7390,8290,3142,7581,2026,5897,4601,6409,	0
Biological process	neural tube development	GO:0021915	6	0	63.1643	10	26	22	3613	6450,3198,7390,8290,3142,7581,2026,5897,4601,6409,	0
Biological process	neural tube formation	GO:0001841	7	0	63.1643	10	26	22	3613	6450,3198,7390,8290,3142,7581,2026,5897,4601,6409,	0
Biological process	lipid modification	GO:0030258	6	0	38.4362	22	94	22	3613	6450,5010,6311,4155,6310,6730,1275,3198,7390,8290,3142,7581,3073,4738,7609,2026,3126,5897,4601,6409,1989,1647,	0
Biological process	embryo development ending in birth or egg hatching	GO:0009792	6	0	63.1643	10	26	22	3613	6450,3198,7390,8290,3142,7581,2026,5897,4601,6409,	0
Biological process	primary neural tube formation	GO:0014020	7	0	164.227	10	10	22	3613	6450,3198,7390,8290,3142,7581,2026,5897,4601,6409,	0
Biological process	lipid hydroxylation	GO:0002933	7	0	40.5955	22	89	22	3613	6450,5010,6311,4155,6310,6730,1275,3198,7390,8290,3142,7581,3073,4738,7609,2026,3126,5897,4601,6409,1989,1647,	0
Biological process	cellular lipid metabolic process	GO:0044255	5	1.11022e-16	13.4312	22	269	22	3613	6450,5010,6311,4155,6310,6730,1275,3198,7390,8290,3142,7581,3073,4738,7609,2026,3126,5897,4601,6409,1989,1647,	5.55112e-16
Biological process	lipid metabolic process	GO:0006629	4	3.33067e-16	10.5335	22	343	22	3613	6450,5010,6311,4155,6310,6730,1275,3198,7390,8290,3142,7581,3073,4738,7609,2026,3126,5897,4601,6409,1989,1647,	1.52656e-15
Biological process	carbohydrate metabolic process	GO:0005975	4	4.44089e-16	9.40885	22	384	22	3613	6450,5010,6311,4155,6310,6730,1275,3198,7390,8290,3142,7581,3073,4738,7609,2026,3126,5897,4601,6409,1989,1647,	1.87884e-15
Biological process	epithelial tube morphogenesis	GO:0060562	6	9.99201e-16	48.3021	10	34	22	3613	6450,3198,7390,8290,3142,7581,2026,5897,4601,6409,	3.92543e-15
Biological process	tube morphogenesis	GO:0035239	4	9.99201e-16	45.6187	10	36	22	3613	6450,3198,7390,8290,3142,7581,2026,5897,4601,6409,	3.92543e-15
Biological process	embryonic epithelial tube formation	GO:0001838	6	9.99201e-16	48.3021	10	34	22	3613	6450,3198,7390,8290,3142,7581,2026,5897,4601,6409,	3.92543e-15
Biological process	morphogenesis of embryonic epithelium	GO:0016331	6	9.99201e-16	48.3021	10	34	22	3613	6450,3198,7390,8290,3142,7581,2026,5897,4601,6409,	3.92543e-15
Biological process	tube formation	GO:0035148	4	9.99201e-16	48.3021	10	34	22	3613	6450,3198,7390,8290,3142,7581,2026,5897,4601,6409,	3.92543e-15
Biological process	tube development	GO:0035295	4	9.99201e-16	45.6187	10	36	22	3613	6450,3198,7390,8290,3142,7581,2026,5897,4601,6409,	3.92543e-15
Biological process	epithelial tube formation	GO:0072175	5	9.99201e-16	48.3021	10	34	22	3613	6450,3198,7390,8290,3142,7581,2026,5897,4601,6409,	3.92543e-15
Biological process	embryonic morphogenesis	GO:0048598	4	3.88578e-15	42.1096	10	39	22	3613	6450,3198,7390,8290,3142,7581,2026,5897,4601,6409,	1.0177e-14
Biological process	morphogenesis of an epithelium	GO:0002009	5	8.32667e-15	39.1017	10	42	22	3613	6450,3198,7390,8290,3142,7581,2026,5897,4601,6409,	2.08167e-14
Biological process	epithelium development	GO:0060429	5	1.07248e-13	30.9863	10	53	22	3613	6450,3198,7390,8290,3142,7581,2026,5897,4601,6409,	2.56462e-13
Biological process	embryo development	GO:0009790	5	2.82552e-13	28.315	10	58	22	3613	6450,3198,7390,8290,3142,7581,2026,5897,4601,6409,	6.47514e-13
Biological process	nervous system development	GO:0007399	5	2.82552e-13	28.315	10	58	22	3613	6450,3198,7390,8290,3142,7581,2026,5897,4601,6409,	6.47514e-13
Biological process	tissue morphogenesis	GO:0048729	4	3.39173e-13	27.8351	10	59	22	3613	6450,3198,7390,8290,3142,7581,2026,5897,4601,6409,	7.17482e-13
Biological process	1,2-diacyl-sn-glycero-3-phosphocholine metabolic process	GO:0006653	9	5.1471e-12	164.227	5	5	22	3613	4155,6730,3073,4738,1647,	1.04848e-11
Biological process	anatomical structure formation involved in morphogenesis	GO:0048646	3	3.14414e-11	18.047	10	91	22	3613	6450,3198,7390,8290,3142,7581,2026,5897,4601,6409,	6.17599e-11
Biological process	phosphatidylcholine metabolic process	GO:0046470	8	1.27179e-09	82.1136	5	10	22	3613	4155,6730,3073,4738,1647,	2.41202e-09
Biological process	glycerolipid metabolic process	GO:0046486	6	9.31884e-07	25.6605	5	32	22	3613	4155,6730,3073,4738,1647,	1.70845e-06
Biological process	glycerophospholipid metabolic process	GO:0006650	7	9.31884e-07	25.6605	5	32	22	3613	4155,6730,3073,4738,1647,	1.70845e-06
Biological process	tissue development	GO:0009888	4	2.13042e-06	5.78265	10	284	22	3613	6450,3198,7390,8290,3142,7581,2026,5897,4601,6409,	3.66166e-06
Biological process	primary metabolic process	GO:0044238	3	2.50503e-06	1.79305	22	2015	22	3613	6450,5010,6311,4155,6310,6730,1275,3198,7390,8290,3142,7581,3073,4738,7609,2026,3126,5897,4601,6409,1989,1647,	4.17505e-06
Biological process	cellular metabolic process	GO:0044237	3	5.27438e-06	1.73369	22	2084	22	3613	6450,5010,6311,4155,6310,6730,1275,3198,7390,8290,3142,7581,3073,4738,7609,2026,3126,5897,4601,6409,1989,1647,	8.53208e-06
Biological process	anatomical structure morphogenesis	GO:0009653	3	9.13856e-06	4.93175	10	333	22	3613	6450,3198,7390,8290,3142,7581,2026,5897,4601,6409,	1.43606e-05
Biological process	phospholipid metabolic process	GO:0006644	6	3.1089e-05	12.8303	5	64	22	3613	4155,6730,3073,4738,1647,	4.74971e-05
Biological process	organic substance metabolic process	GO:0071704	3	7.09355e-05	1.54138	22	2344	22	3613	6450,5010,6311,4155,6310,6730,1275,3198,7390,8290,3142,7581,3073,4738,7609,2026,3126,5897,4601,6409,1989,1647,	0.000105445
Biological process	metabolic process	GO:0008152	2	0.000595779	1.39985	22	2581	22	3613	6450,5010,6311,4155,6310,6730,1275,3198,7390,8290,3142,7581,3073,4738,7609,2026,3126,5897,4601,6409,1989,1647,	0.000862312
Biological process	system development	GO:0048731	4	0.0010243	2.85117	10	576	22	3613	6450,3198,7390,8290,3142,7581,2026,5897,4601,6409,	0.00144453
Biological process	multicellular organism development	GO:0007275	4	0.00304311	2.48453	10	661	22	3613	6450,3198,7390,8290,3142,7581,2026,5897,4601,6409,	0.00418428
Biological process	organophosphate metabolic process	GO:0019637	5	0.00783597	3.8551	5	213	22	3613	4155,6730,3073,4738,1647,	0.0105117
Biological process	anatomical structure development	GO:0048856	3	0.0131636	2.04009	10	805	22	3613	6450,3198,7390,8290,3142,7581,2026,5897,4601,6409,	0.0164544
Biological process	developmental process	GO:0032502	2	0.0137548	2.0275	10	810	22	3613	6450,3198,7390,8290,3142,7581,2026,5897,4601,6409,	0.0168114
Biological process	cellular process	GO:0009987	2	0.0210264	1.19123	22	3033	22	3613	6450,5010,6311,4155,6310,6730,1275,3198,7390,8290,3142,7581,3073,4738,7609,2026,3126,5897,4601,6409,1989,1647,	0.0251403
Biological process	phosphate-containing compound metabolic process	GO:0006796	5	0.0458225	2.46587	5	333	22	3613	4155,6730,3073,4738,1647,	0.0525049
